# Supplementary material for: GT61 β‐1,2‐xylosyltransferases define a conserved xylan modification in gymnosperm and Arabidopsis primary cell walls
Source: Plant J. 2025 Nov 2;124(3):e70545. doi: 10.1111/tpj.70545 (PMC12579940; doi:10.1111/tpj.70545)
Supplement: Supplementary file 2 — Table S2. List of primers used in this study. [file TPJ-124-0-s003.xlsx]

## Sheet: Sheet1
	Supplementary Table 2: List of primers used in this study:
	ddPCR Primers
	Gene		Primer sequence 5'-3'
	PrGT61-IA	For	ACAGTCTGTGAATCGTAGAGG
		Rev	GATCAACATCCGCTTCAAGC
	PrGT61-IB	For	AAAGGGTGGGAGGAAACGAA
		Rev	TGAGGTCCAGTGCTTTGATG
	PrGT61-IIA	For	GTTGGATTGGCTGAGCAACT
		Rev	CATGGCTCGAATTCAGAAGC
	PrGT61-IIB	For	TGAGCTGAAGGCAACATACA
		Rev	AGTGCTTGGACGCATAAAGA
	PrGT61-IIIA	For	TCCATAAACAGGCAGGGATG
		Rev	CACTGACAAGCCGCTTCTTT
	PrGT61-IIIB	For	AGTGATGCTGAACCAGAAGG
	RT-PCR
	Gene		Primer sequence 5'-3'
	At2g41640	For	CGTTTCGCAGAGAAATCG
		Rev	CTGCGAAACGACATCTCC
	GAPDH	For	CTAGCAGCACTGGTGCCGCC
		Rev	TGCAATCCCAGCCTTGGCATCG
	CRISPR-Cas9 guide design following Lawreson et al., 2015)		Primer sequence 5'-3'
	At3g57380_gRNA	For	TGTGGTCTCAATTGTGTCTTTGAGTACACACCGCGTTTTAGAGCTAGAAATAGCAAG
		Rev	TGTGGTCTCAAGCGTAATGCCAACTTTGTAC
	At3g57380_CRISPR-Cas9 mutagenesis screening	For	GATGTAAGAGAAAGCACCATACCCC
		Rev	CTTCTGTTTGGCTGTCTTTGAGTAC
